# Supplementary material for: In-silico dynamic analysis of cytotoxic drug administration to solid tumours: Effect of binding affinity and vessel permeability
Source: PLoS Comput Biol. 2018 Oct 8;14(10):e1006460. doi: 10.1371/journal.pcbi.1006460 (PMC6193741; doi:10.1371/journal.pcbi.1006460)
Supplement: S5 Table — The tabulated data compare the tumour volume rates (in mm3 day-1) of the control versus the treated cases (for the three injection instants). Each sheet lists the results for a different pair of poresize and affinity values (A: rp = 10 nm, kon = 0.005 s-1; B: rp = 10 nm, kon = 5 s-1; C: rp = 150 nm, kon = 0.005 s-1; D: rp = 150 nm, kon = 5 s-1). (XLSX) [file pcbi.1006460.s025.xlsx]

## Sheet: A
10	38.3721	10	38.3721
15	91.8605	15	74.4186						0.4938	Reference Tumour Volume [mm^3]
20	148.837	20	112.791	20	148.837
25	209.302	25	153.488	25	133.721				5	Time Step [day]
30	268.605	30	198.837	30	138.372	30	268.605
35	323.256	35	240.698	35	158.14	35	151.163
Tumour Volume Rate [mm^3 / day]										Poresise = 10 nm
	CONTROL		INJECT D10		INJECT D20		INJECT D30			Affinity = 0.005 s^-1
Day 10 - Day 15	5.28251	Day 10 - Day 15	3.55995	Day 10 - Day 15	N/A	Day 10 - Day 15	N/A
Day 20 - Day 25	5.97153	Day 20 - Day 25	4.0193	Day 20 - Day 25	-1.49288	Day 20 - Day 25	N/A
Day 30 - Day 35	5.39735	Day 30 - Day 35	4.13414	Day 30 - Day 35	1.95223	Day 30 - Day 35	-11.5986

## Sheet: B
10	38.3721	10	38.3721	10		10
15	91.8605	15	36.0465	15		15			0.4938	Reference Tumour Volume [mm^3]
20	148.837	20	17.4419	20	148.837	20
25	209.302	25	11.6279	25	76.7442	25			5	Time Step [day]
30	267.442	30	11.6279	30	29.0698	30	267.442
35	323.256	35	15.1163	35	18.6047	35	113.953
Tumour Volume Rate [mm^3 / day]										Poresise = 10 nm
	CONTROL		INJECT D10		INJECT D20		INJECT D30			Affinity = 5. s^-1
Day 10 - Day 15	5.28251	Day 10 - Day 15	-0.229674	Day 10 - Day 15	N/A	Day 10 - Day 15	N/A
Day 20 - Day 25	5.97153	Day 20 - Day 25	-0.574186	Day 20 - Day 25	-7.11991	Day 20 - Day 25	N/A
Day 30 - Day 35	5.51219	Day 30 - Day 35	0.344512	Day 30 - Day 35	-1.03353	Day 30 - Day 35	-15.1585

## Sheet: C
10	36.1343	10	36.1343	10		10
15	87.8336	15	65.1063	15		15			0.4938	Reference Tumour Volume [mm^3]
20	142.952	20	92.9525	20	142.952	20
25	199.197	25	127.606	25	52.6063	25			5	Time Step [day]
30	255.452	30	163.397	30	34.9875	30	255.452
35	307.152	35	200.334	35	36.6972	35	87.8336
Tumour Volume Rate [mm^3 / day]										Poresise = 150 nm
	CONTROL		INJECT D10		INJECT D20		INJECT D30			Affinity = 0.005 s^-1
Day 10 - Day 15	5.10583	Day 10 - Day 15	2.86128	Day 10 - Day 15	N/A	Day 10 - Day 15	N/A
Day 20 - Day 25	5.55474	Day 20 - Day 25	3.42242	Day 20 - Day 25	-8.92258	Day 20 - Day 25	N/A
Day 30 - Day 35	5.10583	Day 30 - Day 35	3.6479	Day 30 - Day 35	0.168856	Day 30 - Day 35	-16.554

## Sheet: D
10	38.6364	10	38.6364	10		10
15	93.1818	15	31.8182	15		15			0.4938	Reference Tumour Volume [mm^3]
20	147.727	20	13.6364	20	147.727	20
25	209.091	25	9.09091	25	59.0909	25			5	Time Step [day]
30	263.636	30	11.3636	30	22.7273	30	263.636
35	322.727	35	15.9091	35	13.6364	35	97.7273
Tumour Volume Rate [mm^3 / day]										Poresise = 150 nm
	CONTROL		INJECT D10		INJECT D20		INJECT D30			Affinity = 5. s^-1
Day 10 - Day 15	5.38691	Day 10 - Day 15	-0.673364	Day 10 - Day 15	N/A	Day 10 - Day 15	N/A
Day 20 - Day 25	6.06027	Day 20 - Day 25	-0.448909	Day 20 - Day 25	-8.75373	Day 20 - Day 25	N/A
Day 30 - Day 35	5.83582	Day 30 - Day 35	0.448909	Day 30 - Day 35	-0.897818	Day 30 - Day 35	-16.3852
